# Supplementary material for: Bottom-Up Design Approach for OBOC Peptide Libraries
Source: Molecules. 2020 Jul 22;25(15):3316. doi: 10.3390/molecules25153316 (PMC7435479; doi:10.3390/molecules25153316)
Supplement: Supplementary file 1 [file molecules-25-03316-s001.zip]

Archive with 2 entries (2 files):
- SM 2_Kalafatovic.pdf
- SM_Kalafatovic.docx
